# Supplementary material for: Clinical features of 170 Chinese scabies cases and the therapeutic efficacy of sulfur ointment
Source: PLoS Negl Trop Dis. 2026 Jul 8;20(7):e0014493. doi: 10.1371/journal.pntd.0014493 (PMC13367894; doi:10.1371/journal.pntd.0014493)
Supplement: S1 Table — (XLSX) [file pntd.0014493.s001.xlsx]

## Sheet: Supplementary table 1
patient number	gender	age	course of disease	source of infection	parasitological exam	curative effect	reason for ineffectiveness	side effect	misdiagnosis	interdigital	male genitalia	wrist flexor surface	elbow	axilla	breast	groin	paim	sole	other	papule	nodule	blister	other
1	male	19	2 months	school dormitory	positive	Cured 1 week after medication		none	misdiagnosed as eczema	✔	✔			✔							✔	✔
2	female	71	3-4 months	nursing home	positive	Cured after medication		none	misdiagnosed as allergic dermatitis	✔		✔	✔	✔	✔	✔	✔	✔	whole body	✔	✔	✔	ulceration
3	male	22	half a month	hotel	positive	Rash improved 5-6 days after medication，residual scrotal nodules.	scabies nodules	dry skin	misdiagnosed as allergic dermatitis	✔	✔	✔		✔		✔				✔
4	male	31	NA	family	positive	Improved after 10 days but relapsed.	incomplete disinfection of clothing	none	no misdiagnosis	✔	✔	✔	✔						whole body		✔	✔
5	male	16	1 month	school dormitory	positive	Cured after medication		none	misdiagnosed as eczema	✔	✔	✔	✔				✔			✔	✔	✔
6	female	17	1 month	school dormitory	positive	Cured after ＞1 week of medication, developed redness/swelling during treatment.	allergy to sulfur ointment	allergy to sulfur oinment	no misdiagnosis	✔		✔					✔	✔		✔	✔	✔
7	male	23	6 months	NA	positive	Cured 3 days after medication		none	misdiagnosed as eczema	✔	✔									✔	✔	✔
8	male	11	1 month	family	positive	New lesions after 10 days of medication, bathes daily washing off oinment.	non-standard medication	none	misdiagnosed as eczema	✔	✔	✔	✔	✔		✔	✔	✔	whole body	✔	✔	✔
9	male	23	2 months	rental house	positive	Cured 4 days after medication		partial dry skin	misdiagnosed as allergic dermatitis	✔	✔	✔	✔	✔		✔			whole body		✔	✔	scrotal nodules
10	male	33	NA	dormitory	positive	Improved after 3 days, relapsed after 2weeks, retreated after 6days, no relapse.		none	no misdiagnosis	✔	✔										✔		scrotal nodules
11	male	9	1-2 months	dormitory	negative	Still had lesions and itching after 1 month of medication.		none	no misdiagnosis	✔	✔	✔								✔	✔
12	male	14	1 month	NA	positive	Rash improved after >1 week of medication still itching		none	misdiagnosed as allergic dermatitis	✔	✔	✔	✔	✔			✔		whole body	✔	✔	✔	scrotal nodules
13	male	28		NA	positive	Cured 1 week after medication		none	no misdiagnosis		✔
14	male	19	2 months	school dormitory	positive	Cured after 4 courses of treatment		none	no misdiagnosis	✔	✔	✔	✔							✔	✔	✔	scrotal nodules
15	male	36	NA	NA	positive, negative after 10 days of treatment	Cured 1 week after medication, relapsed.	unknown after excluding possible causes	none	misdiagnosed as eczema	✔	✔						✔		thigh	✔	✔	✔
16	male	18	1 month	dormitory	negative	Cured after medication		none	misdiagnosed, details unknown	✔	✔	✔	✔	✔		✔				✔	✔	✔	scrotal nodules
17	male	16	several days	family	positive	Improved after 14 days of non-standard medication, relapsed on hands/feet after stopping.	non-standard medication	none	no misdiagnosis	✔	✔	✔		✔		✔	✔			✔	✔	✔
18	male	16	NA	family	positive	Cured after medication		none	misdiagnosed, details unknown	✔	✔	✔					✔		whole body	✔	✔	✔
19	male	20	1 week	NA	negative	Cured after medication		none	no misdiagnosis	✔	✔		✔	✔		✔			whole body	✔	✔	✔	scrotal nodules
20	male	25	1 year	family	positive	Cured after 3 days then relapsed	incomplete disinfection of clothing, co-contacts not treated	none	no misdiagnosis	✔	✔		✔							✔	✔	✔	scrotal nodules
21	male	50	NA	family	negative	Cured after 4 days then relapsed	incomplete disinfection of clothing, co-contacts not treated	none	no misdiagnosis	✔	✔	✔	✔	✔					whole body	✔	✔	✔
22	female	16	NA	family	negative	Improved after 3 days then relapsed.	incomplete disinfection of clothing, co-contacts not treated	none	misdiagnosed as eczema	✔	✔	✔								✔		✔
23	female	62	NA	family	negative	Hand/foot rash with non-standaro medication.	non-standard medication	none	no misdiagnosis		✔									✔	✔
24	male	16	1 month	family	negative	Improved but not cured after >1 month of medication.		none	no misdiagnosis	✔	✔	✔	✔	✔							✔		scrotal nodules
25	male	10	2 months	school	negative	Cured after 7 days then relapsed	non-standard medication	none	misdiagnosed as eczema	✔	✔									✔	✔
26	male	18	NA	school dormitory	positive	Cured 14 days after medication		none	no misdiagnosis	✔	✔	✔	✔			✔	✔	✔	whole body	✔	✔	✔	scrotal nodules
27	male	15	several weeks	school dormitory	negative	Cured 7 days after medication		none	misdiagnosed as urticaria	✔	✔	✔		✔						✔	✔	✔	scrotal nodules
28	male	66	1 week	hospital	negative	Cured 7 days after medication		none	no misdiagnosis	✔	✔			✔						✔	✔	✔	scrotal nodules
29	male	16	NA	school dormitory	negative	Improved but not cured after intermittent medication for 7 days		none	no misdiagnosis	✔	✔	✔								✔	✔	✔
30	male	15	3 months	family	positive	Improved but not cured after intermittent medication for 7 days	non-standard medication	none	misdiagnosed as allergic dermatitis	✔	✔	✔				✔	✔			✔	✔	✔	scrotal nodules
31	female	48	NA	family	negative	Cured after 6 days of standard medication	non-standard medication	none	misdiagnosed as allergic dermatitis	✔					✔					✔	✔
32	female	52	NA	family	negative	Cured after 6 days of standard medication		none	no misdiagnosis	✔							✔			✔	✔	✔
33	female	75	NA	family	negative	Developed allergy after 6 days of medication, stopped	allergy to sulfur ointment	allergy to sulfur oinment	no misdiagnosis	✔				✔						✔	✔
34	female	78	several months	hospital	positive	Cured 3 days after medication.	unknown after excluding possible causes	none	misdiagnosed as eczema	✔		✔	✔				✔			✔		✔
35	male	39	3 months	family	positive	Relapsed after 3 days of medication, not cured after 3 repeated treatments		none	misdiagnosed as urticaria	✔	✔	✔	✔							✔	✔	✔	scrotal nodules
36	male	9	several days	family	negative	Rash subsided after 3 days but still itching	non-standard medication	none	no misdiagnosis	✔	✔	✔	✔							✔	✔	✔
37	male	17	1 year	school dormitory	positive	Improved but not cured after 14 days of medication.	incomplete disinfection of clothing, co-contacts not treated	facial edema	misdiagnosed as eczema	✔	✔									✔	✔	✔
38	male	20	NA	NA	negative	Cured 2 days after medication		none	misdiagnosed as eczema		✔								abdomen	✔	✔	✔
39	female	30	1 week	family	positive	Improved but not cured after applying only to lesions for 3 days	non-standard medication	none	no misdiagnosis	✔			✔							✔		✔
40	female	0.5	NA	family	negative	Cured 3 days after medication		none	no misdiagnosis											✔
41	male	5	1 year	NA	positive	Cured 3 days after medication		none	misdiagnosed as eczema	✔	✔	✔								✔	✔	✔	scrotal nodules
42	male	9	18 days	family	negative	Improved after 3 days, but some lesions became purulent. Erythema, exudation crusting with itching	significantly damaged skin barrier, post-medication eczema	peeling, post-medication eczema	misdiagnosed as urticaria	✔	✔	✔		✔			✔	✔	whole body	✔	✔	✔
43	male	18	1 month	school, family	positive	Improved after 1 week of medication, still mild itching		none	misdiagnosed as eczema	✔										✔	✔	✔	scrotal nodules
44	male	33	NA	family	negative	Improved but not cured after medication, symptoms/sians improved	post-medication eczema	post-medication eczema	no misdiagnosis	✔		✔	✔							✔	✔	✔	scrotal nodules
45	male	56	1 month	hotel	positive	Improved but not cured after 10 days of medication, genital lesions not resolved	post-medication eczema	post-medication eczema	misdiagnosed as allergic dermatitis	✔		✔								✔	✔	✔	scrotal nodules
46	male	20	1 month	hotel	positive	Systemic medication for 3 days, rash medicated for 1 month, improved with mild itching		none	misdiagnosed as eczema	✔	✔								abdomen		✔	✔
47	male	18	NA	NA	positive	Improved after 1 week of medication, residual scrotal nodules		none	misdiagnosed, details unknown	✔	✔										✔
48	male	74	NA	hospital	positive	Cured 14 days after medication		none	no misdiagnosis		✔									✔		✔
49	male	44	1 month	NA	positive	Cured 10 days after medication		dry skin after medication	misdiagnosed as allergic dermatitis	✔	✔									✔	✔	✔
50	male	21	NA	NA	positive	Reduced rash but still itching, diagnosed with eczema at follow-up	post-medication eczema	post-medication eczema	misdiagnosed as dermatitis	✔	✔	✔	✔							✔	✔	✔
51	male	17	1 month	school dormitory	negative	Cured after 2-3 weeks of medication		none	no misdiagnosis	✔	✔	✔	✔							✔	✔	✔
52	male	16	1 month	school dormitory	positive	Cured after medication then relapsed		none	no misdiagnosis	✔	✔										✔
53	male	18	several months	NA	positive	Cured 3 days after medication		none	misdiagnosed as dermatitis	✔	✔									✔	✔	✔
54	male	18	1 month	school dormitory	positive	Cured 1 week after medication		none	no misdiagnosis	✔	✔	✔	✔							✔	✔	✔
55	male	21	2 months	NA	positive	Cured 3 days after medication		dry skin after medication	misdiagnosed as allergic dermatitis	✔	✔	✔									✔	✔
56	male	29	1 week	grandmother infected in nursing home	positive	Improved after nearly 1 month of medication		none	misdiagnosed as eczema rash	✔	✔	✔	✔							✔	✔
57	male	75	several months	nursing home	positive	Cured 2 weeks after medication		none	misdiagnosed as eczema	✔	✔	✔		✔		✔			whole body	✔	✔
58	male	21	3 months	NA	positive	Hand still itchy with rash after >2 weeks of medication, rash different from before	post-medication eczema	post-medication eczema	misdiagnosed as eczema	✔	✔	✔									✔	✔
59	female	72	4 months	nursing home	positive	Cured after 3 days of medication, planned second course		none	misdiagnosed as papular urticaria	✔		✔								✔
60	male	25	2 months	NA	positive	Systemic allergy after 1 day of medication	allergy to sulfur ointment	allergy to sulfur oinment	misdiagnosed as eczema	✔	✔	✔								✔
61	male	17	several months	NA	positive	Improved after 12 days of medication		none	misdiagnosed as fungal infection		✔					✔					✔	✔
62	male	8	several months	family	positive	Scabies improved after 2 courses, developed eczematous rash	post-medication eczema	post-medication eczema	misdiagnosed as eczema	✔	✔								inner thigh	✔	✔	✔
63	male	12	3 months	NA	positive	mproved but not cured after >1 month of medication, eczema in perineum	post-medication eczema	post-medication eczema	no misdiagnosis	✔	✔								inner thigh	✔	✔	✔
64	female	20	2 months	NA	positive	Cured 3 days after medication		none	misdiagnosed as eczema	✔		✔	✔							✔	✔
65	female	18	1 month	hotelor public hot spring	positive	Almost cured after 3 days of medication, occasional itching		none	no misdiagnosis	✔		✔								✔
66	male	22	NA	gym	negative	Cured 3 days after medication		none	misdiagnosed as allergic dermatitis		✔	✔	✔							✔	✔	✔
67	male	17	NA	NA	positive	Still had rash after >2months of medication, recent worsening	post-medication eczema	post-medication eczema	misdiagnosed as urticaria	✔	✔	✔				✔				✔	✔	✔
68	male	16	1 month	dormitory	positive	Cured after 1-2 weeks of medication		none	misdiagnosed as eczema	✔	✔	✔	✔			✔	✔			✔	✔	✔
69	male	18	NA	NA	negative	Improved after 3 days of medication, still mild itching, rash improved	unknown after excluding possible causes	none	misdiagnosed as eczema	✔		✔								✔
70	male	25	NA	NA	negative	Cured 3 days after medication		none	misdiagnosed as folliculitis	✔	✔	✔									✔	✔
71	male	20	1 month	dormitory	positive	Improved after 3 days of medication, still mild itching, rash subsided		none	misdiagnosed as eczema	✔	✔	✔	✔								✔	✔
72	male	48	NA	hospital	negative	Improved after 1 week of medication applied to lesions, still mild itching	non-standard medication	none	no misdiagnosis	✔			✔			✔	✔			✔	✔
73	male	17	1 week	family	negative	Cured after 1-2 weeks of medication		none	misdiagnosed as prurigo	✔	✔	✔				✔	✔			✔		✔
74	male	17	3 weeks	school dormitory	positive	Cured after 1-2 weeks of medication, residual scrotal nodules		none	misdiagnosed as flat warts	✔	✔	✔							abdomen		✔	✔
75	male	19	NA	school dormitory	negative	Relapsed after 3 days of medication, cured after repeated treatment for 3-5 days	incomplete disinfection of clothing	none	misdiagnosed as allergic dermatitis	✔	✔									✔	✔	✔	scrotal nodules
76	male	16	1 month	NA	positive, negative after 10 days of treatment	Improved after 14 days of non-standard medication but still itching. Then cured after 1 week of standard medication	post-medication eczema	post-medication eczema	misdiagnosed as eczema	✔	✔			✔		✔				✔	✔
77	female	24	several days	NA	negative	Cured 1 week after medication		none	misdiagnosed as allergic dermatitis	✔		✔					✔			✔	✔	✔
78	male	15	5 months	school dormitory	positive	Improved after 3 days of medication, still mild itching		none	misdiagnosed as eczema	✔	✔		✔							✔		✔
79	male	18	1 month	NA	positive	Improved after 3 days of medication, still mild itching		none	misdiagnosed, details unknown	✔	✔	✔								✔	✔	✔	scrotal nodules
80	male	18	5 months	NA	negative	Almost cured after 14days of medication, still mild itching		none	misdiagnosed as papular urticaria	✔	✔	✔	✔			✔		✔	whole body		✔
81	male	18	3 days	NA	positive	Improved after 3 days of standard medication developed eczema treated with topical steroid, then self-used sulfur ointment for 3 days and cured		none	misdiagnosed as eczema	✔				✔		✔				✔	✔	✔	scrotal nodules
82	male	37	NA	hospital	positive	Cured 3 days after medication		dry skin after medication	misdiagnosed as allergic dermatitis	✔	✔									✔	✔	✔	scrotal nodules
83	male	24	NA	NA	negative	Improved after 14 days of medication, itching and rash reduced		peeling after medication	misdiagnosed as dermatitis	✔	✔	✔					✔			✔	✔	✔	scrotal nodules
84	male	19	1-2 months	dormitory	positive	Almost cured after 1 week of medication applied to rash, rash subsided, itching improved	non-standard medication	none	no misdiagnosis	✔	✔	✔	✔	✔			✔		whole body		✔
85	female	29	1 month	NA	positive, negative after 2 weeks of treatment	Almost cured after 14 days of standard medication, still mild itching, lab negative	post-medication eczema	post-medication eczema	misdiagnosed as eczema	✔							✔			✔		✔
86	female	45	4 months	NA	negative	Cured 1 week after medication		none	misdiagnosed as dermatitis	✔										✔	✔	✔
87	male	21	NA	dormitory	negative	Still mild itching after 2 courses	dry skin after medication	dry skin after medication	misdiagnosed as eczema	✔	✔	✔	✔			✔			abdomen	✔	✔
88	male	4	NA	family	positive	Cured after 2 courses		none	no misdiagnosis		✔	✔		✔						✔	✔	✔	scrotal nodules
89	male	18	2 days	school dormitory	positive	Cured after medication		none	no misdiagnosis	✔	✔	✔				✔				✔	✔	✔	scrotal nodules
90	male	11	several weeks	family	negative	Improved after 5 days of medication, mild itching, still had scrotal nodules	dry skin after medication	dry skin after medication	misdiagnosed as eczema	✔	✔	✔		✔						✔		✔
91	male	14	several weeks	school	negative	Improved after 14 days of medication, still mild itching on outer elbow	dry skin after medication	none	misdiagnosed as eczema	✔	✔	✔								✔	✔
92	male	57		NA	positive	Cured 1 week after medication		none	no misdiagnosis	✔	✔	✔						✔			✔
93	male	19	several days	NA	negative	Cured after medication new rash, diagnosed with eczema at follow-up	post-medication eczema	post-medication eczema	misdiagnosed as eczema	✔	✔	✔	✔	✔				✔	whole body			✔
94	female	18	5 weeks	NA	positive	Cured after medication		none	misdiagnosed as dermatitis	✔			✔		✔	✔				✔	✔	✔
95	male	19	several months	NA	negative	Still had few rashes after 3 courses		none	no misdiagnosis	✔	✔	✔				✔				✔	✔	✔	scrotal nodules
96	male	12	2-3 months	family	negative	Improved after 2 courses, still had scabies nodules		none	no misdiagnosis	✔		✔								✔
97	female	73	several days	nursing home	negative	Cured after medication		none	misdiagnosed as eczema	✔		✔									✔	✔
98	female	70	20 days	NA	negative	Cured after medication		none	misdiagnosed as allergic dermatitis	✔		✔								✔		✔
99	female	29	6 months	hospital	positive	Improved after 3 days of medication, still mild itching	post-medication eczema	post-medication eczema	misdiagnosed as eczema	✔		✔			✔		✔			✔	✔	✔
100	male	16	2 months	NA	negative	Still had lesions and itching after 1 month of medication.	post-medication eczema	post-medication eczema	misdiagnosed as urticaria	✔	✔	✔	✔	✔			✔		whole body	✔	✔
101	male	14	2 months	family	negative	Improved after medication, new rash eczema	post-medication eczema	post-medication eczema	misdiagnosed as eczema	✔	✔	✔									✔	✔	scrotal nodules
102	male	18	2 months	family	positive	Not cured with non-standard medication applied to lesions; follow-up on Dec 15 showed no significant improvement, scrotal nodules found, given sulfur ointment	non-standard medication	none	misdiagnosed as eczemamatous dermatitis	✔	✔									✔	✔	✔	scrotal nodules
103	male	28	1 month	family	negative	Cured after >10 days of medication, still had scrotal nodules		none	misdiagnosed as allergic dermatitis	✔	✔	✔	✔							✔	✔	✔	scrotal nodules
104	male	16	NA	family	positive	Almost cured after 5 days of medication, still itching	post-medication eczema	none	misdiagnosed as eczema	✔		✔		✔		✔	✔			✔	✔
105	female	34	several days	family	negative	Cured after medication		none	misdiagnosed as dermatitis	✔		✔				✔	✔			✔	✔
106	male	79	20 days	nursing home	positive	Cured 1 week after medication		none	no misdiagnosis	✔	✔									✔	✔
107	male	17	2 weeks	friend	negative	Cured 3-4 days after medication		none	misdiagnosed, details unknown		✔	✔	✔							✔	✔	✔	scrotal nodules
108	male	16	3 weeks	amusement park	negative	Cured after 2 courses		none	misdiagnosed as eczema	✔	✔	✔									✔	✔
109	female	2	NA	hospital	positive	Cured after 3 days of medication, then developed roseola infantum		none	misdiagnosed as eczema	✔		✔						✔	whole body		✔	✔
110	male	62	2 months	family	positive	Cured 3 days after medication		none	no misdiagnosis	✔	✔	✔	✔							✔	✔
111	male	12	1 year	family	positive	Cured after medication	unknown after excluding possible causes	none	misdiagnosed, details unknown	✔	✔									✔	✔		scrotal nodules
112	male	15	3 weeks	NA	negative	Improved but not cured after 2 courses		none	misdiagnosed as eczema		✔	✔		✔							✔	✔
113	male	22	1 week	NA	positive	Cured after 2 courses		none	no misdiagnosis		✔	✔								✔	✔	✔	scrotal nodules
114	male	6	NA	family	positive	Cured 6 days after medication		dry skin after medication	misdiagnosed as urticaria	✔	✔	✔					✔			✔		✔
115	female	65	NA	family	negative	Irreqular medication on rash and whole body	non-standard medication	none	misdiagnosed as dermatitis	✔		✔								✔
116	female	26	NA	family	positive	Still had rash after long-term medication	post-medication eczema	post-medication eczema	misdiagnosed as papular urticaria	✔		✔								✔	✔	✔
117	male	13	1 month	school dormitory	negative	Cured after medication		none	no misdiagnosis	✔	✔	✔	✔								✔	✔
118	male	17	1 month	school dormitory	negative	Cured after 6 days of medication, now has hyperpigmentation at lesions		redness and irritation after medication	misdiagnosed as eczema	✔	✔	✔		✔					abdomen	✔		✔
119	male	14	2 weeks	family	positive	No effect after >1month of medication improved after changing ointment (details unknown). Mother cured afterstandard medication	unknown after excluding possible causes	dry skin after medication	no misdiagnosis	✔	✔	✔	✔							✔	✔
120	male	14	several months	NA	negative	Poor response after medication	incomplete disinfection of clothing	none	misdiagnosed as dermatitis	✔	✔	✔					✔				✔	✔
121	male	62	1 month	nursing home	positive	Cured 7 days after medication		dry skin after medication	misdiagnosed as eczema	✔	✔	✔	✔			✔	✔		whole body	✔	✔	✔	scrotal nodules
122	male	17	1 month	NA	negative	Cured 1 week after medication		none	misdiagnosed as urticaria, eczema	✔	✔	✔								✔	✔	✔	scrotal nodules
123	male	20	2 weeks	NA	positive	Improved but not cured after 1 month of medication, diagnosed with eczema at follow-up	post-medication eczema	post-medication eczema	misdiagnosed as allergic dermatitis	✔		✔								✔	✔	✔	scrotal nodules
124	female	22	several months	NA	negative	Cured 6 days after medication, residual scrotal nodules		dry skin	misdiagnosed as urticaria	✔		✔	✔					✔			✔	✔
125	male	22	3 months	NA	negative	Cured 3 days after medication		none	no misdiagnosis	✔		✔								✔	✔
126	male	20	NA	NA	positive	Improved but not cured after >1 month of medication.		none	no misdiagnosis		✔	✔							abdomen	✔	✔
127	female	34	NA	nursing home staff	positive	Cured 1 week after medication		none	misdiagnosed as papular urticaria	✔		✔		✔						✔		✔
128	male	9	1 month	school dormitory	positive	Cured 1 week after medication		none	no misdiagnosis	✔	✔					✔				✔	✔	✔	scrotal nodules
129	female	39	3-4 months	hospital	positive	Improved but not cured after 2 weeks of medication, diagnosed with eczema at follow-up	post-medication eczema	post-medication eczema	misdiagnosed as dermatitis	✔		✔	✔	✔		✔			whole body	✔	✔	✔
130	male	15	1 month	family	negative	Not cured after intermittent medication for 1 month, cured after 3 days of repeated medication	non-standard medication	none	no misdiagnosis	✔	✔	✔					✔			✔	✔
131	male	37	1 month	school dormitory	positive	Cured 1-2 weeks after medication		none	no misdiagnosis	✔	✔	✔					✔			✔	✔	✔	scrotal nodules
132	male	17	5-6 months	school dormitory	positive	Improved but not cured after 10 days of medication	co-contacts not treated	none	misdiagnosed, details unknown	✔	✔	✔	✔	✔					whole body		✔	✔
133	male	23	1 year	NA	negative	Cured after medication		none	misdiagnosed, details unknown	✔	✔										✔
134	male	15	NA	school dormitory	negative	Cured 3 days after medication		none	no misdiagnosis	✔	✔	✔		✔						✔	✔	✔
135	female	44	half a month	NA	positive	Cured after medication		none	misdiagnosed as eczema	✔		✔		✔	✔				abdomen	✔	✔
136	male	21	NA	family	negative	Almost cured 3 days after medication，residual scrotal nodules		none	misdiagnosed as folliculitis	✔	✔	✔								✔
137	male	15	20 days	family	positive	Cured after 3 days of medication, occasional itching	post-medication eczema	post-medication eczema	no misdiagnosis	✔		✔	✔							✔	✔	✔	scrotal nodules
138	male	4	NA	family	positive	Improved but not cured after first course, significantly improved after second course		none	misdiagnosed as eczema	✔	✔	✔						✔		✔	✔	✔
139	male	73	1 year	family	negative	Improved after medication but still had rash, diagnosed with eczema at follow-up	post-medication eczema	post-medication eczema	misdiagnosed as prurigo	✔	✔	✔								✔	✔	✔
140	male	20	1 month	family	positive	Cured with systemic medication combined with cryotherapy for scabies nodules		none	misdiagnosed as dermatitis	✔	✔	✔									✔	✔
141	male	17	NA	school dormitory	negative	Almost cured 2 weeks after medication		none	misdiagnosed as urticaria	✔		✔		✔			✔	✔	whole body	✔
142	female	20	NA	hotel	positive	Cured after >1 week of medication		none	misdiagnosed as eczema	✔		✔	✔			✔	✔		whole body	✔
143	female	52	6 months	family	negative	Cured 3 days after medication		dry skin after medication	misdiagnosed as allergic dermatitis	✔		✔								✔	✔
144	male	13	1 month	school dormitory	negative	Cured 3 days after medication		none	misdiagnosed as flat warts	✔	✔									✔	✔	✔
145	male	13	NA	family	positive	Cured after 2 courses		none	misdiagnosed as Malassezia folliculitis	✔	✔		✔	✔								✔
146	female	63	several weeks	family	negative	Cured after 3 courses		none	misdiagnosed as urticaria												✔	✔
147	male	22	3 months	NA	positive	Cured 3 days after medication		none	no misdiagnosis	✔		✔				✔				✔
148	male	45	3 months	hotel	positive	Cured 4-5 days after medication		none	misdiagnosed, details unknown		✔					✔			inner thigh	✔	✔
149	male	72	NA	nursing home	negative	Developed allergy to sulfur ointment after 3 days, improved after anti-allergy treatment	allergy to sulfur ointment	allergy to sulfur oinment	misdiagnosed as eczema	✔	✔	✔		✔					inner thigh	✔	✔	✔	scrotal nodules
150	male	65	10 days	family	negative	Cured 3 days after medication		none	misdiagnosed as eczema	✔	✔	✔	✔				✔	✔	whole body	✔	✔	✔	scrotal nodules
151	female	63	1 month	family	negative	Cured 4 days after medication		none	misdiagnosed as eczema	✔		✔					✔	✔		✔	✔	✔
152	female	6	NA	family	positive	Improved but not cured after 3 days of medication	post-medication eczema	post-medication eczema	misdiagnosed as eczema				✔	✔							✔	✔
153	male	15	several months	school dormitory	positive	Cured after medication		dry skin after medication	no misdiagnosis	✔	✔	✔						✔		✔	✔	✔
154	male	17	several months	friend	positive	Improved after 3 days of medication, occasional itching		none	misdiagnosed as allergic dermatitis	✔	✔	✔								✔	✔	✔
155	male	28	1 month	friend	positive	Cured after medication		dry skin after medication	no misdiagnosis	✔	✔	✔		✔		✔			whole body	✔	✔
156	male	36	1 year	family	positive	Improved but not cured after medication	post-medication eczema	post-medication eczema	no misdiagnosis	✔	✔	✔								✔	✔
157	male	25	2 months	family	negative	Cured after prolonged medication		dry skin after medication	misdiagnosed as eczema	✔			✔	✔						✔	✔	✔	scrotal nodules
158	male	24	several months	family	positive	Cured 1 week after medication		none	no misdiagnosis	✔	✔	✔								✔	✔	✔
159	male	17	NA	NA	negative	Cured after medication		none	misdiagnosed as folliculitis	✔	✔	✔							abdomen	✔		✔
160	male	21	20 days	NA	positive	Cured ＞20 days after medication	incomplete disinfection of clothing led to prolonged medication	dry skin after medication	no misdiagnosis	✔	✔	✔									✔
161	male	3.75	2 months	family	negative	Cured 1 week after medication		dry skin after medication	misdiagnosed as eczema	✔	✔					✔				✔	✔
162	female	5.42	3 months	family	positive	Cured 1 week after medication		dry skin after medication	misdiagnosed as eczema	✔		✔	✔			✔				✔	✔
163	female	0.156	1 month	family	negative	Not cured 3 days after medication		none	misdiagnosed as eczema	✔		✔					✔	✔			✔	✔
164	female	54	3 months	family	negative	Almost cured, still had some rash	incomplete disinfection of clothing led to prolonged medication	none	misdiagnosed as urticaria	✔		✔	✔	✔	✔		✔		whole body	✔	✔	✔
165	male	17	2 months	NA	negative	Cured 2 weeks after medication		none	no misdiagnosis	✔	✔	✔						✔		✔	✔	✔	scrotal nodules
166	male	0.42	半 months	family	positive	Cured 3 days after medication		none	misdiagnosed as eczema rash	✔	✔								abdomen		✔
167	female	31	NA	family	negative	Cured 4 days after medication		none	misdiagnosed as allergic dermatitis	✔		✔						✔			✔	✔
168	male	27	1 week	dormitory	positive	Cured 2 weeks after medication		none	misdiagnosed as folliculitis	✔	✔	✔								✔		✔
169	male	47	1 year	family	negative	Cured after medication		none	misdiagnosed, details unknown	✔	✔	✔		✔		✔			whole body	✔	✔
170	female	61	NA	nursing home	negative	Improved but not cured after medication	post-medication eczema	post-medication eczema	misdiagnosed as prurigo	✔		✔	✔			✔	✔		whole body	✔	✔
